# Supplementary material for: Trans-orbital sonography of the optic nerve in multiple sclerosis
Source: PLoS One. 2025 Nov 17;20(11):e0336564. doi: 10.1371/journal.pone.0336564 (PMC12622827; doi:10.1371/journal.pone.0336564)
Supplement: S1 Data — (XLSX) [file pone.0336564.s001.xlsx]

## Sheet: FINAL DATA
Group	Gender	MS Type	MS Duration	EDSS	FamiliHx MS	Treatment	Lesion	Cervival Lesion	Thoracic Lesion	Infratentorial Lesion	ON History	Rt ON	Lt ON	Rt OND	Lt OND	Rt ONSD	Lt ONSD	Rt OND/ONSD	Lt OND/ONSD	Column22	Column23	Column24	Column25	Column26	Column27	Column28	Column29	Column30	Column31	Column32	Column33	Column34	Column35	Column36	Column37	Column38	Column39	Column40	Column41	Column42	Column43	Column44	Column45	Column46	Column47	Column48	Column49	Column50	Column51
MS	F	RRMS	6_10	< 2	No	Rituximab	7_15	Yes	No	Yes	Yes	Yes	No	2.4	2.8	5.3	5.9	0.45283	0.474576
MS	F	RRMS	1_5	< 2	No	Natalizumab	16_25	Yes	No	No	Yes	Yes	No	2.3	2.5	5.6	5.3	0.410714	0.471698
MS	M	SPMS	11_15	< 2	No	Rituximab	7_15	Yes	No	No	Yes	Yes	No	1.6	2.8	4.2	5.6	0.380952	0.5
MS	M	SPMS	11_15	≥ 2	No	Rituximab	16_25	Yes	Yes	Yes	Yes	No	Yes	3	1.9	5.8	4.4	0.517241	0.431818
MS	M	RRMS	6_10	< 2	No	Betaferon	7_15	Yes	No	No	Yes	No	Yes	2.7	2.7	5.3	5.4	0.509434	0.5
MS	F	RRMS	11_15	< 2	No	Fingolimod	16_25	Yes	No	Yes	Yes	No	Yes	2.8	2.6	5.7	5.2	0.491228	0.5
MS	F	SPMS	6_10	≥ 2	No	GA	16_25	Yes	No	No	Yes	No	Yes	2.9	2.3	5	4.5	0.58	0.511111
MS	F	RRMS	6_10	< 2	No	Rituximab	16_25	Yes	No	Yes	Yes	Yes	No	2.5	3	4.6	5.2	0.543478	0.576923
MS	F	SPMS	11_15	≥ 2	Yes	Fingolimod	> 25	Yes	No	No	Yes	Yes	No	1.8	2.9	4.1	4.9	0.439024	0.591837
MS	F	RRMS	1_5	< 2	No	Fingolimod	7_15	Yes	No	No	Yes	No	Yes	2.5	2.3	4.5	4.3	0.555556	0.534884
MS	F	SPMS	6_10	≥ 2	Yes	Betaferon	> 25	Yes	No	Yes	Yes	Yes	No	2.1	2.6	4.8	4	0.4375	0.65
MS	F	RRMS	> 15	< 2	No	GA	16_25	Yes	No	No	Yes	Yes	No	2.6	2.7	4.9	4.8	0.530612	0.5625
MS	M	SPMS	> 15	≥ 2	Yes	Fingolimod	16_25	Yes	No	Yes	Yes	Yes	No	2.7	2.8	4.8	4.9	0.5625	0.571429
MS	M	SPMS	11_15	≥ 2	No	Rituximab	> 25	Yes	No	Yes	Yes	Yes	No	2.4	2.8	4.6	4.9	0.521739	0.571429
MS	F	SPMS	> 15	≥ 2	No	Rituximab	16_25	Yes	Yes	No	Yes	Yes	No	2.1	2.5	4.5	4.9	0.466667	0.510204
MS	M	RRMS	11_15	< 2	No	Rituximab	7_15	Yes	No	No	Yes	Yes	Yes	2.7	2.8	4.6	4.7	0.586957	0.595745
MS	M	SPMS	11_15	≥ 2	No	Rituximab	16_25	Yes	No	Yes	Yes	Yes	No	2.5	2.8	4.2	4.9	0.595238	0.571429
MS	F	SPMS	11_15	≥ 2	No	Rituximab	> 25	Yes	No	No	Yes	Yes	No	2.8	3.1	4.6	5.1	0.608696	0.607843
MS	F	SPMS	6_10	≥ 2	Yes	Rituximab	> 25	Yes	No	Yes	Yes	Yes	Yes	2.4	2.5	4.2	4.3	0.571429	0.581395
MS	M	SPMS	6_10	≥ 2	Yes	Rituximab	16_25	Yes	No	Yes	Yes	Yes	Yes	2.5	2.3	4.6	4.3	0.543478	0.534884
MS	M	SPMS	6_10	≥ 2	No	Rituximab	> 25	Yes	No	Yes	Yes	No	Yes	2.9	2.4	5	4.5	0.58	0.533333
MS	M	SPMS	> 15	≥ 2	Yes	Rituximab	> 25	Yes	No	Yes	Yes	No	Yes	2.6	2.5	4.8	4.7	0.541667	0.531915
MS	M	SPMS	> 15	< 2	Yes	Rituximab	16_25	Yes	No	No	Yes	Yes	No	2.7	2.2	4.9	4.2	0.55102	0.52381
MS	F	RRMS	6_10	< 2	No	Rituximab	16_25	Yes	No	No	Yes	No	Yes	1.7	2.4	4.1	4.9	0.414634	0.489796
MS	F	SPMS	11_15	< 2	No	Rituximab	16_25	Yes	No	No	No	No	No	3	3.4	5.8	6	0.517241	0.566667
MS	F	RRMS	6_10	< 2	Yes	Rituximab	> 25	Yes	No	Yes	No	No	No	3.5	2.7	5.9	5.8	0.59322	0.465517
MS	F	SPMS	11_15	≥ 2	Yes	Rituximab	16_25	Yes	No	Yes	No	No	No	3.3	2.9	5.8	5.8	0.568966	0.5
MS	M	SPMS	1_5	≥ 2	No	Rituximab	7_15	Yes	No	Yes	No	No	No	3	2.8	5.9	5.9	0.508475	0.474576
MS	F	RRMS	> 15	< 2	No	Rituximab	> 25	Yes	No	No	No	No	No	2.8	2.9	4.9	4.8	0.571429	0.604167
MS	M	SPMS	6_10	≥ 2	Yes	Rituximab	7_15	Yes	No	No	No	No	No	2.9	2.7	5.6	5.6	0.517857	0.482143
MS	M	SPMS	6_10	≥ 2	Yes	Rituximab	7_15	Yes	Yes	Yes	No	No	No	2.6	2.6	5.5	5.8	0.472727	0.448276
MS	F	SPMS	11_15	≥ 2	No	Rituximab	> 25	Yes	No	Yes	No	No	No	2.5	2.7	5.6	5.4	0.446429	0.5
MS	M	SPMS	6_10	≥ 2	No	Rituximab	> 25	Yes	Yes	Yes	No	No	No	3.1	2.5	5.6	5.7	0.553571	0.438596
MS	M	SPMS	> 15	≥ 2	Yes	Rituximab	16_25	Yes	No	Yes	No	No	No	2.7	2.8	5.6	5.9	0.482143	0.474576
MS	F	PPMS	1_5	≥ 2	Yes	Rituximab	7_15	No	No	No	No	No	No	2.8	2.8	5.9	5.9	0.474576	0.474576
MS	F	SPMS	11_15	≥ 2	Yes	Rituximab	16_25	Yes	No	Yes	No	No	No	2.6	2.9	5.6	5.9	0.464286	0.491525
MS	F	SPMS	6_10	≥ 2	No	Rituximab	16_25	Yes	No	Yes	No	No	No	2.7	2.1	5.7	5.2	0.473684	0.403846
MS	F	SPMS	1_5	≥ 2	No	Rituximab	> 25	Yes	Yes	Yes	No	No	No	3.1	3.2	5.9	5.9	0.525424	0.542373
MS	M	SPMS	6_10	≥ 2	No	Rituximab	16_25	Yes	Yes	Yes	No	No	No	2.4	2.6	5.3	5.5	0.45283	0.472727
MS	F	SPMS	11_15	≥ 2	Yes	Rituximab	16_25	Yes	No	Yes	No	No	No	3	2.8	5	4.9	0.6	0.571429
MS	M	RRMS	1_5	< 2	No	Rituximab	16_25	Yes	Yes	Yes	No	No	No	2.3	2.9	4.8	4.9	0.479167	0.591837
MS	M	SPMS	> 15	≥ 2	No	Betaferon	16_25	Yes	No	Yes	No	No	No	2.6	2.9	5	4.7	0.52	0.617021
MS	F	SPMS	6_10	≥ 2	Yes	Rituximab	7_15	Yes	No	Yes	No	No	No	3.1	2.9	5.1	4.8	0.607843	0.604167
MS	M	RRMS	1_5	< 2	No	Rituximab	7_15	No	No	No	No	No	No	2.6	2.5	4.6	4.6	0.565217	0.543478
MS	F	SPMS	> 15	≥ 2	No	Rituximab	> 25	Yes	Yes	Yes	No	No	No	3.2	3	5.1	4.9	0.627451	0.612245
MS	M	RRMS	<1	< 2	No	Rituximab	7_15	Yes	No	No	No	No	No	2.4	2.7	4.7	4.4	0.510638	0.613636
MS	M	SPMS	6_10	≥ 2	No	Betaferon	> 25	Yes	No	No	No	No	No	2.9	3	5	5.1	0.58	0.588235
MS	F	RRMS	1_5	< 2	No	Betaferon	16_25	Yes	No	No	No	No	No	2.5	2.7	4.6	4.7	0.543478	0.574468
MS	M	SPMS	6_10	≥ 2	Yes	Fingolimod	16_25	Yes	No	Yes	No	No	No	2.8	2.8	4.8	4.8	0.583333	0.583333
MS	F	PPMS	1_5	< 2	No	Rituximab	7_15	Yes	No	No	No	No	No	3.1	3.2	4.9	5	0.632653	0.64
MS	F	SPMS	6_10	≥ 2	Yes	Rituximab	7_15	Yes	No	Yes	No	No	No	3.1	3.2	4.9	5	0.632653	0.64
MS	F	SPMS	> 15	≥ 2	No	Rituximab	> 25	Yes	No	No	No	No	No	3.1	3	4.9	4.9	0.632653	0.612245
MS	F	SPMS	6_10	≥ 2	Yes	Rituximab	16_25	Yes	No	No	No	No	No	2.7	2.6	4.8	4.9	0.5625	0.530612
MS	F	SPMS	> 15	≥ 2	No	Rituximab	7_15	Yes	No	Yes	No	No	No	2.8	2.9	5.1	4.9	0.54902	0.591837
MS	F	SPMS	6_10	≥ 2	No	Rituximab	7_15	Yes	No	Yes	No	No	No	3	2.9	4.9	4.9	0.612245	0.591837
MS	M	RRMS	6_10	< 2	No	Rituximab	7_15	Yes	No	No	No	No	No	2.6	3.1	4.6	5.1	0.565217	0.607843
HC	F													3.22	3.31	4.87	5.06	0.661191	0.65415
HC	F													3.66	3.06	5.22	5.18	0.701149	0.590734
HC	F													4.39	3.57	5.39	4.87	0.814471	0.73306
HC	F													3.13	4.06	5.87	5.27	0.53322	0.770398
HC	F													4.1	3.68	5.9	5.26	0.694915	0.69962
HC	F													3.22	2.96	4.44	4	0.725225	0.74
HC	F													4.09	4.51	5.49	5.8	0.744991	0.777586
HC	F													3.74	3.83	4.71	5.14	0.794055	0.745136
HC	F													5.05	3.75	6.01	4.79	0.840266	0.782881
HC	F													3.31	3.92	4.78	5.18	0.692469	0.756757
HC	F													4.15	3.75	5.48	4.61	0.757299	0.813449
HC	F													3.22	3.31	4.87	5.06	0.661191	0.65415
HC	F													3.7	3.16	5.22	5.18	0.708812	0.610039
HC	F													4.39	3.45	5.39	4.27	0.814471	0.807963
HC	F													3.13	4.06	4.87	5.26	0.64271	0.771863
HC	F													4.18	5.31	5.82	6.2	0.718213	0.856452
HC	F													5.7	5.14	6.18	6.2	0.92233	0.829032
HC	F													3.75	4.23	5.31	5.72	0.706215	0.73951
HC	M													4	4	5.31	4.96	0.753296	0.806452
HC	M													3.74	4.61	4.87	5.74	0.767967	0.803136
HC	M													4.1	4	5.15	5.92	0.796117	0.675676
HC	M													5.14	3.58	6.01	4.88	0.855241	0.733607
HC	M													3.65	4.27	4.53	4.96	0.80574	0.860887
HC	M													3.74	3.92	5.7	5.83	0.65614	0.672384
HC	M													2.96	3.31	4.87	4.95	0.607803	0.668687
HC	M													3.27	3.52	5.16	5.75	0.633721	0.612174
HC	M													3.2	3.45	5.26	5.7	0.608365	0.605263
HC	M													3.75	3.5	5.95	5.8	0.630252	0.603448
HC	M													3.18	3.85	4.98	5.18	0.638554	0.743243
HC	M													4.4	3.9	5.96	5.58	0.738255	0.698925
HC	M													4.56	4.57	6.08	5.32	0.75	0.859023
HC	F													3.57	3.51	4.41	4.64	0.809524	0.756466
HC	M													4.26	4.19	5.63	5.33	0.756661	0.786116
HC	M													4.03	3.96	5.47	5.93	0.736746	0.667791
HC	M													3.42	4.33	4.72	5.7	0.724576	0.759649
HC	M													4.13	4.26	5.49	5.7	0.752277	0.747368
HC	F													3.21	3.18	4.42	4.54	0.726244	0.700441
HC	M													4.03	3.73	5.56	5.09	0.72482	0.732809
HC	M													4.56	4.26	6.16	5.85	0.74026	0.728205
HC	F													4.73	4.34	5.76	5.43	0.821181	0.799263
HC	F													3.89	3.76	5.49	5.38	0.708561	0.698885
HC	F													4.32	4.18	5.76	5.93	0.75	0.70489
HC	F													3.78	4.15	5.8	5.84	0.651724	0.710616
HC	F													3.85	3.69	5.74	5.65	0.670732	0.653097
HC	F													4.18	4.21	5.95	5.9	0.702521	0.713559
HC	M													3.33	3.7	4.41	5.76	0.755102	0.642361
HC	F													4.61	4.4	6.7	5.99	0.68806	0.734558
HC	M													3.83	4.38	5.19	6.08	0.737958	0.720395
HC	M													3.82	3.73	5.1	5.61	0.74902	0.664884
HC	F													4.59	4.51	6.56	5.88	0.699695	0.767007
HC	F													4.62	4.41	6.09	5.79	0.758621	0.761658
HC	F													3.92	3.34	4.81	5.19	0.814969	0.643545
HC	F													4.12	3.92	5.39	5.01	0.764378	0.782435
HC	F													3.63	3.16	4.7	5.01	0.77234	0.630739
HC	M													4.73	4.85	6	6.49	0.788333	0.747304
HC	F													4.56	4.72	5.68	5.92	0.802817	0.797297
HC	F													3.87	4.12	5.43	5.87	0.712707	0.701874
HC	F													3.94	3.76	4.87	4.9	0.809035	0.767347
HC	M													4.26	4.17	5.89	5.7	0.72326	0.731579
HC	M													3.96	3.8	4.95	4.74	0.8	0.801688
[truncated: 5,000 more columns]
